# Supplementary material for: IFITM proteins promote SARS-CoV-2 infection and are targets for virus inhibition in vitro
Source: Nat Commun. 2021 Jul 28;12:4584. doi: 10.1038/s41467-021-24817-y (PMC8319209; doi:10.1038/s41467-021-24817-y)
Supplement: Supplementary file 4 — Supplementary Data 1 [file 41467_2021_24817_MOESM4_ESM.xlsx]

## Sheet: Figure 1
Fig. 1 a						Fig. 1 c						Fig. 1 d
		p value						p value						p value
	IFITM1	*	0.0119				IFITM1	***	0.0009				si.IFITM1	****	<0.0001
		**	0.0011					***	0.0005				si.IFITM2	****	<0.0001
		****	<0.0001				IFITM2	***	0.0001				si.IFITM3	***	0.0001
		***	0.0005					****	<0.0001				si.IFITM1-3	****	<0.0001
	IFITM2	***	0.0006				IFITM3	***	0.0006			with IFN-β	si.IFITM1	****	<0.0001
		***	0.0001										si.IFITM2	****	<0.0001
		****	<0.0001										si.IFITM3	****	<0.0001
		****	<0.0001										si.IFITM1-3	****	<0.0001
	IFITM3	*	0.0219
		*	0.0231
		**	0.0088
		**	0.0046
Fig. 1e						Fig. 1g
		TCID50 results					PFU/ml
			Norm data
								Norm data
		IFITM 1 si RNA	** 0,0056
		IFITM 2 si RNA	**** <0,0001				IFITM 1 si RNA	** 0,0012
		IFITM 3 si RNA	*** 0,0002				IFITM 2 si RNA	**** <0,0001
		IFITMs 1+ 2 +3	**** <0,0001				IFITM 3 si RNA	* 0,0197
	Treatment 500U IFNß	IFITM 1 si RNA	NS 0,1838				IFITMs 1+ 2 +3	** 0,0020
		IFITM 2 si RNA	*** 0,0002
		IFITM 3 si RNA	* 0,0231
		IFITMs 1+ 2 +3	** 0,0054

## Sheet: Fugure 2
Fig. 2 b						Fig. 2 c
		p value						p value
		**	0.007					*	0.0092
		***	0.0001
Fig. 2 d	cells 6 hpi				cells 24 hpi				Supernatants 24 hpi
		p value				p value				p value
	si.IFITM2	**	0.0036		si.IFITM2	****	<0.0001		si.IFITM1	*	0.038
	si.IFITM1-3	**	0.0027		si.IFITM1-3	***	0.0006		si.IFITM2	**	0.0016
									si.IFITM1-3	**	0.0013

## Sheet: Figure 3
Fig. 3 a						Fig. 3 b
		p value						p value
		****	<0.0001					****	<0.0001
Fig. 3 c
		p value
		***	0.0001
		**	0.0072
		*	0.011

## Sheet: Figure 4
Fig. 4 a						Fig. 4 b					Fig. 4 c
		p value						p value					p value
		****	<0.0001					****	<0.0001				****	<0.0001
Fig. 4 e upper						Fig. 4 e lower
		p value						p value
		****	<0.0001					**	0.0031

## Sheet: Figure 5
Fig 5b						Fig 5c		p value
								***	0.0005
		p value						****	<0.0001
	anti ACE2	ns	0.6611					***	0.0009
		**	0.0011					***	0.0002
		****	<0,0001					**	0.0031
	IFTITM1 cell sign	ns	0.6249
		ns	0.8846
		ns	0.4755
	IFITM2 cell signa	ns	0.0759
		ns	0.0556
		****	<0,0001
	IFITM3 prot thech	ns	0.1219
		ns	0.4575
		ns	0.4052
	IFITM 1-2-3 santa cruz	ns	0.1326
		***	0.0004
		****	<0,0001

## Sheet: Figure 6 
Fig. 6 a	Microscopy organoids
		p value
		*	0.0104
		**	0.0093
		*	0.0221
		***	0.0002
		*	0.0295
		**	0.005

## Sheet: Figure S1
Fig. S1 c
		p value
	IFITM1	***	0.0008
		***	0.0003
		****	<0.0001
		****	<0.0001
	IFITM2	***	0.0006
		****	<0.0001
		****	<0.0002
		****	<0.0003
	IFITM3	**	0.006
		**	0.0084

## Sheet: Figure S2
Figure S2 b
				p value
			IFITM2	*	0.0296
				*	0.0304
				**	0.004
			IFITM3	*	0.0286
				**	0.004
				**	0.003

## Sheet: Figure S3 
Fig. S3 c
		p value
	si.IFITM1	****	<0.0001
		**	0.0003
	siIFITM2	****	<0.0001
		****	<0.0001
	si.IFITM3	**	0.0074
		****	<0.0001

## Sheet: Figure S4
Fig. S4 c
		p value
	si.IFITM1	***	0.0001
	si.IFITM2	***	0.0002
	si.IFITM3	**	0.0031
	si.IFITM1-3	***	0.0003
with IFN-β	si.IFITM1	***	0.0001
	si.IFITM2	***	0.0001
	si.IFITM3	***	0.0002
	si.IFITM1-3	***	0.0002
Fig. S4 d		Raw data
	si.IFITM1	* 0,0409
	si.IFITM2	* 0,0441
	si.IFITM3	* 0,0405
	si.IFITM1-3	* 0,0441
	si.IFITM1	NS 0,3979
	si.IFITM2	NS 0,3847
	si.IFITM3	NS 0,3891
	si.IFITM1-3	NS 0,3745
Fig. S 4e
		Raw data
	IFITM 1 si RNA	NS 0.43
	IFITM 2 si RNA	NS 0,4175
	IFITM 3 si RNA	NS 0,4143
	IFITMs 1+ 2 +3	NS 0,4167

[truncated: 2 more sheets: Figure S7., Figure S8]
